# Supplementary material for: Temporally controlled multistep division of DNA droplets for dynamic artificial cells
Source: Nat Commun. 2024 Aug 27;15:7397. doi: 10.1038/s41467-024-51299-5 (PMC11350047; doi:10.1038/s41467-024-51299-5)
Supplement: Supplementary file 15 — Source Data [file 41467_2024_51299_MOESM15_ESM.xlsx]

## Sheet: Fig.3f
Norm. Time	Norm.conc
0	0.9
60	0.468768
120	0.316915
180	0.217179
240	0.14508
300	0.0915923
360	0.0524809
420	0.0253973
480	0.00874848
540	0.00112957
600	1.97302e-07
660	5.55102e-23
720	3.64555e-52
780	4.09944e-93
840	3.6145e-144
900	6.83691e-204
960	4.80516e-271
1020	5e-324
1080	5e-324
1140	5e-324
1200	5e-324
1260	5e-324
1320	5e-324
1380	5e-324
1440	5e-324
1500	5e-324
1560	5e-324
1620	5e-324
1680	5e-324
1740	5e-324
1800	5e-324
1860	5e-324
1920	5e-324
1980	5e-324
2040	5e-324
2100	5e-324
2160	5e-324
2220	5e-324
2280	5e-324
2340	5e-324
2400	5e-324
2460	5e-324
2520	5e-324
2580	5e-324
2640	5e-324
2700	5e-324
2760	5e-324
2820	5e-324
2880	5e-324
2940	5e-324
3000	5e-324
3060	5e-324
3120	5e-324
3180	5e-324
3240	5e-324
3300	5e-324
3360	5e-324
3420	5e-324
3480	5e-324
3540	5e-324
3600	5e-324
3660	5e-324
3720	5e-324
3780	5e-324
3840	5e-324
3900	5e-324
3960	5e-324
4020	5e-324
4080	5e-324
4140	5e-324
4200	5e-324
4260	5e-324
4320	5e-324
4380	5e-324
4440	5e-324
4500	5e-324
4560	5e-324
4620	5e-324
4680	5e-324
4740	5e-324
4800	5e-324
4860	5e-324
4920	5e-324
4980	5e-324
5040	5e-324
5100	5e-324
5160	5e-324
5220	5e-324
5280	5e-324
5340	5e-324
5400	5e-324
5460	5e-324
5520	5e-324
5580	5e-324
5640	5e-324
5700	5e-324
5760	5e-324
5820	5e-324
5880	5e-324
5940	5e-324

## Sheet: Fig.3g
	RNase H (×10^-2 U/uL)
Norm.time	5	2.5	1.25
0	0.1	0.1	0.1
60	0.0984706	0.0992324	0.0996155
120	0.0958416	0.0979084	0.098951
180	0.0926557	0.0962982	0.0981413
240	0.0890991	0.0944946	0.0972324
300	0.085281	0.092553	0.096252
360	0.081274	0.0905108	0.0952189
420	0.0771276	0.0883944	0.0941462
480	0.0728758	0.0862229	0.0930435
540	0.0685416	0.0840101	0.091918
600	0.0641391	0.0817665	0.0907748
660	0.0596753	0.0795	0.089618
720	0.0551509	0.0772165	0.0884506
780	0.0505606	0.0749208	0.0872752
840	0.0458933	0.0726163	0.0860937
900	0.0411351	0.070306	0.0849076
960	0.036277	0.0679918	0.0837182
1020	0.031333	0.0656755	0.0825266
1080	0.0263705	0.0633583	0.0813334
1140	0.021535	0.0610407	0.0801395
1200	0.0170303	0.0587234	0.0789454
1260	0.0130472	0.0564063	0.0777516
1320	0.00969378	0.0540894	0.0765585
1380	0.00698215	0.0517719	0.0753663
1440	0.00485901	0.049453	0.0741755
1500	0.00324356	0.0471314	0.0729861
1560	0.00205218	0.0448055	0.0717985
1620	0.0012086	0.0424732	0.0706127
1680	0.000644997	0.0401318	0.0694289
1740	0.000299423	0.0377785	0.0682471
1800	0.000113318	0.0354096	0.0670675
1860	3.14232e-05	0.0330218	0.0658901
1920	5.36224e-06	0.0306119	0.0647149
1980	4.34908e-07	0.0281778	0.063542
2040	1.24608e-08	0.0257204	0.0623714
2100	1.01983e-10	0.0232456	0.0612032
2160	2.26686e-13	0.0207668	0.0600372
2220	1.45754e-16	0.0183076	0.0588734
2280	2.99359e-20	0.0159021	0.0577119
2340	2.16881e-24	0.0135924	0.0565526
2400	6.06712e-29	0.0114227	0.0553954
2460	7.10576e-34	0.00943215	0.0542403
2520	3.74473e-39	0.007649	0.0530872
2580	9.46975e-45	0.0060879	0.051936
2640	1.21706e-50	0.0047506	0.0507866
2700	8.36914e-57	0.0036285	0.0496388
2760	3.22478e-63	0.00270597	0.0484927
2820	7.25821e-70	0.00196326	0.0473479
2880	9.90768e-77	0.00137882	0.0462044
2940	8.48569e-84	0.000930869	0.0450619
3000	4.70293e-91	0.000598316	0.0439203
3060	1.73462e-98	0.000361239	0.0427793
3120	4.36822e-106	0.00020102	0.0416386
3180	7.68823e-114	0.000100337	0.040498
3240	9.66216e-122	4.31858e-05	0.0393572
3300	8.84289e-130	1.51333e-05	0.0382157
3360	6.00144e-138	3.97809e-06	0.0370731
3420	3.07132e-146	7.03329e-07	0.0359291
3480	1.20374e-154	7.36898e-08	0.0347831
3540	3.6655e-163	4.07527e-09	0.0336346
3600	8.78917e-172	1.10741e-10	0.0324829
3660	1.68042e-180	1.45521e-12	0.0313274
3720	2.59205e-189	9.47135e-15	0.0301674
3780	3.26144e-198	3.18201e-17	0.0290021
3840	3.38238e-207	5.76845e-20	0.0278307
3900	2.91965e-216	5.88287e-23	0.0266524
3960	2.11713e-225	3.50433e-26	0.0254664
4020	1.30097e-234	1.2607e-29	0.0242719
4080	6.83099e-244	2.82139e-33	0.0230685
4140	3.08888e-253	4.03236e-37	0.0218559
4200	1.21185e-262	3.76719e-41	0.0206343
4260	4.15427e-272	2.3488e-45	0.0194044
4320	1.2527e-281	9.95594e-50	0.0181679
4380	3.34402e-291	2.9169e-54	0.0169276
4440	7.95039e-301	5.99554e-59	0.0156874
4500	1.69317091341963e-310	8.76255e-64	0.0144529
4560	3.2475e-320	9.21738e-69	0.0132309
4620	6.4e-323	7.05609e-74	0.0120298
4680	6.4e-323	3.97099e-79	0.0108585
4740	6.4e-323	1.65828e-84	0.00972677
4800	6.4e-323	5.18315e-90	0.00864375
4860	6.4e-323	1.22237e-95	0.00761794
4920	6.4e-323	2.19161e-101	0.00665644
4980	6.4e-323	3.00868e-107	0.00576466
5040	6.4e-323	3.18402e-113	0.0049462
5100	6.4e-323	2.61437e-119	0.00420284
5160	6e-323	1.67584e-125	0.00353466
5220	6e-323	8.43643e-132	0.00294031
5280	6e-323	3.35454e-138	0.00241724
5340	6e-323	1.05942e-144	0.00196192
5400	6e-323	2.67174e-151	0.00157012
5460	6e-323	5.4086e-158	0.0012371
5520	6e-323	8.8338e-165	0.000957794
5580	6e-323	1.16985e-171	0.000726968
5640	6e-323	1.26221e-178	0.000539339
5700	6e-323	1.11479e-185	0.000389683
5760	6e-323	8.09676e-193	0.000272918
5820	6e-323	4.8578e-200	0.000184169
5880	6e-323	2.41815e-207	0.00011882
5940	6e-323	1.00301e-214	7.25483e-05
6000			4.13625e-05
6060			2.16336e-05
6120			1.01404e-05
6180			4.13272e-06
6240			1.40982e-06
6300			3.84848e-07
6360			8.00773e-08
6420			1.21332e-08
6480			1.29258e-09
6540			9.49873e-11

## Sheet: Fig.3h
	Norm. RNA
Norm.time	1	1.5	2
0	0.1	0.1	0.1
60	0.0980385	0.0992324	0.0994179
120	0.093472	0.0979084	0.0983962
180	0.0874472	0.0962982	0.0971493
240	0.0806384	0.0944946	0.0957558
300	0.0734904	0.092553	0.0942626
360	0.0662997	0.0905108	0.0927011
420	0.0592638	0.0883944	0.0910929
480	0.052513	0.0862229	0.0894529
540	0.0461316	0.0840101	0.0877915
600	0.0401725	0.0817665	0.0861164
660	0.0346665	0.0795	0.084433
720	0.0296289	0.0772165	0.0827454
780	0.0250632	0.0749208	0.0810567
840	0.0209646	0.0726163	0.0793694
900	0.0173214	0.070306	0.0776854
960	0.0141167	0.0679918	0.0760062
1020	0.0113292	0.0656755	0.0743329
1080	0.00893433	0.0633583	0.0726667
1140	0.00690479	0.0610407	0.0710084
1200	0.00521153	0.0587234	0.0693586
1260	0.00382426	0.0564063	0.0677179
1320	0.00271205	0.0540894	0.0660868
1380	0.0018438	0.0517719	0.0644657
1440	0.00118851	0.049453	0.0628551
1500	0.000715282	0.0471314	0.0612552
1560	0.000393232	0.0448055	0.0596664
1620	0.000191332	0.0424732	0.0580888
1680	7.86627e-05	0.0401318	0.0565228
1740	2.55351e-05	0.0377785	0.0549686
1800	5.94673e-06	0.0354096	0.0534263
1860	8.78075e-07	0.0330218	0.0518962
1920	7.19074e-08	0.0306119	0.0503784
1980	2.93018e-09	0.0281778	0.0488732
2040	5.63796e-11	0.0257204	0.0473806
2100	5.14108e-13	0.0232456	0.0459008
2160	2.30442e-15	0.0207668	0.044434
2220	5.32355e-18	0.0183076	0.0429804
2280	6.64306e-21	0.0159021	0.04154
2340	4.67418e-24	0.0135924	0.0401132
2400	1.92683e-27	0.0114227	0.0386999
2460	4.81399e-31	0.00943215	0.0373003
2520	7.51145e-35	0.007649	0.0359147
2580	7.51694e-39	0.0060879	0.0345431
2640	4.9397e-43	0.0047506	0.0331858
2700	2.17679e-47	0.0036285	0.0318428
2760	6.55422e-52	0.00270597	0.0305143
2820	1.37117e-56	0.00196326	0.0292004
2880	2.02331e-61	0.00137882	0.0279014
2940	2.13461e-66	0.000930869	0.0266173
3000	1.63001e-71	0.000598316	0.0253484
3060	9.10999e-77	0.000361239	0.0240947
3120	3.76466e-82	0.00020102	0.0228563
3180	1.16113e-87	0.000100337	0.0216334
3240	2.69613e-93	4.31858e-05	0.0204262
3300	4.75121e-99	1.51333e-05	0.0192346
3360	6.40242e-105	3.97809e-06	0.0180589
3420	6.64423e-111	7.03329e-07	0.016899
3480	5.34596e-117	7.36898e-08	0.0157551
3540	3.35635e-123	4.07527e-09	0.0146271
3600	1.65435e-129	1.10741e-10	0.0135153
3660	6.43961e-136	1.45521e-12	0.0124196
3720	1.99078e-142	9.47135e-15	0.0113405
3780	4.91467e-149	3.18201e-17	0.0102785
3840	9.74031e-156	5.76845e-20	0.00923453
3900	1.55773e-162	5.88287e-23	0.00821065
3960	2.02034e-169	3.50433e-26	0.00721022
4020	2.1354e-176	1.2607e-29	0.00623877
4080	1.84805e-183	2.82139e-33	0.00530477
4140	1.31565e-190	4.03236e-37	0.00442003
4200	7.73948e-198	3.76719e-41	0.00359908
4260	3.77871e-205	2.3488e-45	0.0028572
4320	1.53781e-212	9.95594e-50	0.0022072
4380	5.23861e-220	2.9169e-54	0.00165642
4440	1.49992e-227	5.99554e-59	0.00120529
4500	3.62411e-235	8.76255e-64	0.000847875
4560	7.41868e-243	9.21738e-69	0.00057394
4620	1.29155e-250	7.05609e-74	0.000371141
4680	1.91949e-258	3.97099e-79	0.000226796
4740	2.44429e-266	1.65828e-84	0.000128908
4800	2.67652e-274	5.18315e-90	6.66104e-05
4860	2.52912e-282	1.22237e-95	3.02728e-05
4920	2.0694e-290	2.19161e-101	1.15352e-05
4980	1.47116e-298	3.00868e-107	3.44154e-06
5040	9.11695e-307	3.18402e-113	7.32316e-07
5100	4.94095463e-315	2.61437e-119	9.90837e-08
5160	7.4e-323	1.67584e-125	7.58181e-09
5220	7.4e-323	8.43643e-132	3.00277e-10
5280	7.4e-323	3.35454e-138	5.92054e-12
5340	7.4e-323	1.05942e-144	5.84862e-14
5400	7.4e-323	2.67174e-151	2.98809e-16
5460	7.4e-323	5.4086e-158	8.2183e-19
5520	7.4e-323	8.8338e-165	1.26621e-21
5580	7e-323	1.16985e-171	1.13362e-24
5640	7e-323	1.26221e-178	6.09448e-28
5700	7e-323	1.11479e-185	2.02589e-31
5760	7e-323	8.09676e-193	4.27362e-35
5820	7e-323	4.8578e-200	5.85499e-39
5880	7e-323	2.41815e-207	5.31815e-43
5940	7e-323	1.00301e-214	3.26214e-47

## Sheet: Fig.3i
	RNase H (×10^-2 U/uL)
Norm.time	5	2.5	1.25
0	5.45429e-36	5.45429e-36	5.45429e-36
60	3.35649e-18	3.35598e-18	3.35585e-18
120	3.49173e-16	3.4877e-16	3.48671e-16
180	2.08776e-14	2.07923e-14	2.07716e-14
240	1.0177e-12	1.00683e-12	1.00422e-12
300	4.50724e-11	4.4005e-11	4.37547e-11
360	1.79706e-09	1.71256e-09	1.69331e-09
420	5.7127e-08	5.22506e-08	5.1186e-08
480	1.1295e-06	9.69457e-07	9.3653e-07
540	9.6064e-06	7.5622e-06	7.17292e-06
600	2.31217e-05	1.65105e-05	1.53575e-05
660	2.68367e-05	1.72252e-05	1.57053e-05
720	3.15298e-05	1.77475e-05	1.58135e-05
780	3.83889e-05	1.83622e-05	1.59361e-05
840	4.89071e-05	1.90824e-05	1.60738e-05
900	6.61347e-05	1.99241e-05	1.62275e-05
960	9.69885e-05	2.09068e-05	1.63979e-05
1020	0.000159257	2.20548e-05	1.65858e-05
1080	0.000306122	2.33979e-05	1.67923e-05
1140	0.000727818	2.4974e-05	1.70182e-05
1200	0.00226679	2.68308e-05	1.72647e-05
1260	0.00969685	2.90298e-05	1.75331e-05
1320	0.0573934	3.16507e-05	1.78247e-05
1380	0.362238	3.47986e-05	1.81408e-05
1440	0.892378	3.86141e-05	1.84832e-05
1500	0.995017	4.32882e-05	1.88537e-05
1560	0.999882	4.90863e-05	1.92541e-05
1620	0.999999	5.63845e-05	1.96867e-05
1680	1	6.57297e-05	2.01539e-05
1740	1	7.79393e-05	2.06584e-05
1800	1	9.42754e-05	2.12032e-05
1860	1	0.000116758	2.17915e-05
1920	1	0.000148758	2.24271e-05
1980	1	0.000196166	2.3114e-05
2040	1	0.000269832	2.38571e-05
2100	1	0.000390973	2.46613e-05
2160	1	0.000603915	2.55326e-05
2220	1	0.00100845	2.64775e-05
2280	1	0.00184874	2.75035e-05
2340	1	0.00378007	2.8619e-05
2400	1	0.0087459	2.98335e-05
2460	1	0.0231142	3.11579e-05
2520	1	0.0691945	3.26047e-05
2580	1	0.217586	3.41882e-05
2640	1	0.557747	3.59247e-05
2700	1	0.876243	3.78334e-05
2760	1	0.980578	3.99361e-05
2820	1	0.997886	4.22586e-05
2880	1	0.999834	4.48308e-05
2940	1	0.999991	4.7688e-05
3000	1	1	5.08718e-05
3060	1	1	5.44318e-05
3120	1	1	5.84271e-05
3180	1	1	6.29287e-05
3240	1	1	6.80225e-05
3300	1	1	7.38134e-05
3360	1	1	8.043e-05
3420	1	1	8.80314e-05
3480	1	1	9.68166e-05
3540	1	1	0.000107036
3600	1	1	0.000119009
3660	1	1	0.000133147
3720	1	1	0.000149986
3780	1	1	0.000170232
3840	1	1	0.000194833
3900	1	1	0.000225077
3960	1	1	0.000262743
4020	1	1	0.000310334
4080	1	1	0.000371438
4140	1	1	0.00045131
4200	1	1	0.000557813
4260	1	1	0.000703003
4320	1	1	0.000905845
4380	1	1	0.001197
4440	1	1	0.00162753
4500	1	1	0.00228517
4560	1	1	0.00332576
4620	1	1	0.00503595
4680	1	1	0.00796237
4740	1	1	0.0131852
4800	1	1	0.0229087
4860	1	1	0.041727
4920	1	1	0.0791444
4980	1	1	0.153302
5040	1	1	0.290251
5100	1	1	0.498819
5160	1	1	0.724122
5220	1	1	0.883032
5280	1	1	0.959773
5340	1	1	0.988178
5400	1	1	0.996961
5460	1	1	0.999316
5520	1	1	0.999866
5580	1	1	0.999978
5640	1	1	0.999997
5700	1	1	1
5760	1	1	1
5820	1	1	1
5880	1	1	1
5940	1	1	1
6000			1
6060			1
6120			1
6180			1
6240			1
6300			1
6360			1
6420			1
6480			1
6540			1

## Sheet: Fig.3j
	Norm. RNA
Norm.time	1	1.5	2
0	5.45429e-36	5.45429e-36	5.45429e-36
60	3.35736e-18	3.35598e-18	3.3559e-18
120	3.50688e-16	3.4877e-16	3.4871e-16
180	2.13176e-14	2.07923e-14	2.078e-14
240	1.08464e-12	1.00683e-12	1.00529e-12
300	5.25553e-11	4.4005e-11	4.38585e-11
360	2.47454e-09	1.71256e-09	1.7013e-09
420	1.04001e-07	5.22506e-08	5.16259e-08
480	3.13746e-06	9.69457e-07	9.50016e-07
540	4.64551e-05	7.5622e-06	7.33036e-06
600	0.000200524	1.65105e-05	1.5817e-05
660	0.000414684	1.72252e-05	1.63011e-05
720	0.000931997	1.77475e-05	1.65576e-05
780	0.00233706	1.83622e-05	1.68505e-05
840	0.00658677	1.90824e-05	1.71822e-05
900	0.0209461	1.99241e-05	1.75559e-05
960	0.0738835	2.09068e-05	1.79748e-05
1020	0.258994	2.20548e-05	1.84428e-05
1080	0.647323	2.33979e-05	1.89642e-05
1140	0.922104	2.4974e-05	1.95438e-05
1200	0.989753	2.68308e-05	2.01872e-05
1260	0.999034	2.90298e-05	2.09008e-05
1320	0.999934	3.16507e-05	2.16919e-05
1380	0.999997	3.47986e-05	2.25689e-05
1440	1	3.86141e-05	2.35413e-05
1500	1	4.32882e-05	2.46202e-05
1560	1	4.90863e-05	2.58185e-05
1620	1	5.63845e-05	2.71508e-05
1680	1	6.57297e-05	2.86345e-05
1740	1	7.79393e-05	3.02895e-05
1800	1	9.42754e-05	3.21392e-05
1860	1	0.000116758	3.42113e-05
1920	1	0.000148758	3.65381e-05
1980	1	0.000196166	3.9158e-05
2040	1	0.000269832	4.21165e-05
2100	1	0.000390973	4.5468e-05
2160	1	0.000603915	4.92778e-05
2220	1	0.00100845	5.36245e-05
2280	1	0.00184874	5.86035e-05
2340	1	0.00378007	6.43308e-05
2400	1	0.0087459	7.09489e-05
2460	1	0.0231142	7.86336e-05
2520	1	0.0691945	8.76031e-05
2580	1	0.217586	9.81306e-05
2640	1	0.557747	0.00011056
2700	1	0.876243	0.00012533
2760	1	0.980578	0.000143002
2820	1	0.997886	0.000164301
2880	1	0.999834	0.000190177
2940	1	0.999991	0.000221884
3000	1	1	0.0002611
3060	1	1	0.000310093
3120	1	1	0.00037198
3180	1	1	0.000451099
3240	1	1	0.000553596
3300	1	1	0.000688332
3360	1	1	0.000868344
3420	1	1	0.00111324
3480	1	1	0.00145325
3540	1	1	0.00193631
3600	1	1	0.00264085
3660	1	1	0.00369981
3720	1	1	0.00534784
3780	1	1	0.00801827
3840	1	1	0.0125531
3900	1	1	0.0206807
3960	1	1	0.0361521
4020	1	1	0.0674707
4080	1	1	0.133849
4140	1	1	0.272205
4200	1	1	0.512974
4260	1	1	0.780317
4320	1	1	0.936633
4380	1	1	0.987388
4440	1	1	0.998171
4500	1	1	0.999808
4560	1	1	0.999986
4620	1	1	0.999999
4680	1	1	1
4740	1	1	1
4800	1	1	1
4860	1	1	1
4920	1	1	1
4980	1	1	1
5040	1	1	1
5100	1	1	1
5160	1	1	1
5220	1	1	1
5280	1	1	1
5340	1	1	1
5400	1	1	1
5460	1	1	1
5520	1	1	1
5580	1	1	1
5640	1	1	1
5700	1	1	1
5760	1	1	1
5820	1	1	1
5880	1	1	1
5940	1	1	1

## Sheet: Fig.4c
RNase H conc. = 5.0x10^-2 (U/uL)						RNase H conc. = 2.5x10^-2 (U/uL)						RNase H conc. = 1.25x10^-2 (U/uL)
sample1		sample2		sample3		sample1		sample2		sample3		sample1		sample2		sample3
Time (sec)	Division ratio	Time (sec)	Division ratio	Time (sec)	Division ratio	Time (sec)	Division ratio	Time (sec)	Division ratio	Time (sec)	Division ratio	Time (sec)	Division ratio	Time (sec)	Division ratio	Time (sec)	Division ratio
201	0.031	155	0.07	396	0.143	168	0.071	198	0.098	225	0.065	228	0.058	223	0.109	345	0.061
261	0.034	215	0.092	456	0.141	228	0.107	258	0.106	285	0.063	288	0.066	283	0.093	405	0.059
321	0.054	275	0.114	516	0.185	288	0.09	318	0.137	345	0.07	348	0.07	343	0.118	465	0.069
381	0.057	335	0.138	576	0.238	348	0.112	378	0.119	405	0.083	408	0.078	403	0.126	525	0.104
441	0.055	395	0.181	671	0.361	408	0.131	438	0.142	465	0.101	468	0.081	463	0.12	585	0.101
501	0.078	455	0.212	740	0.393	468	0.154	498	0.216	525	0.129	559	0.127	523	0.129	645	0.115
561	0.109	515	0.251	818	0.54	528	0.183	558	0.196	585	0.109	619	0.112	583	0.149	705	0.133
621	0.138	575	0.297	890	0.632	588	0.21	618	0.264	645	0.122	679	0.134	643	0.163	765	0.159
681	0.15	635	0.349	969	0.76	648	0.234	678	0.303	705	0.142	739	0.159	703	0.182	825	0.152
741	0.194	721	0.443	1133	0.852	708	0.265	738	0.344	765	0.163	799	0.187	763	0.196	885	0.183
801	0.246	781	0.496	1193	0.848	796	0.332	798	0.374	825	0.189	859	0.203	823	0.216	945	0.205
861	0.31	841	0.528	1250	0.887	856	0.377	858	0.409	885	0.232	919	0.215	883	0.229	1005	0.21
950	0.37	901	0.63	1354	0.905	916	0.397	918	0.41	945	0.231	979	0.236	943	0.237	1065	0.23
1010	0.452	961	0.69	1414	0.942	976	0.43	978	0.428	1005	0.239	1039	0.203	1003	0.248	1125	0.253
1070	0.525	1062	0.773	1474	0.93	1036	0.463	1038	0.457	1065	0.267	1099	0.219	1063	0.258	1185	0.263
1184	0.647	1122	0.826	1559	0.976	1096	0.541	1098	0.498	1125	0.289	1159	0.241	1140	0.294	1245	0.271
1244	0.679	1182	0.862	1619	0.974	1156	0.59	1158	0.522	1230	0.362	1219	0.305	1200	0.276	1305	0.29
1304	0.73	1242	0.904	1679	0.986	1216	0.628	1218	0.536	1290	0.372	1279	0.278	1260	0.278	1365	0.312
1364	0.678	1302	0.934	1773	0.992	1276	0.662	1278	0.56	1350	0.394	1339	0.344	1320	0.302	1425	0.326
1424	0.719	1359	0.918	1833	0.994	1336	0.698	1338	0.581	1410	0.405	1399	0.347	1380	0.285	1485	0.337
1484	0.742	1419	0.933			1396	0.766	1398	0.616	1470	0.461	1459	0.345	1440	0.298	1545	0.311
1544	0.777	1479	0.945			1456	0.788	1458	0.647	1530	0.484	1519	0.346	1500	0.346	1605	0.365
1604	0.811	1539	0.948			1516	0.82	1518	0.668	1590	0.52	1579	0.386	1560	0.36	1665	0.373
1664	0.853	1599	0.956			1576	0.838	1578	0.717	1650	0.538	1639	0.409	1620	0.372	1725	0.386
1724	0.869	1659	0.954			1636	0.855	1638	0.752	1710	0.55	1699	0.43	1680	0.379	1785	0.406
1818	0.868	1719	0.961			1696	0.869	1698	0.776	1770	0.592	1759	0.438	1740	0.393	1845	0.41
1878	0.884	1779	0.967			1756	0.895	1758	0.81	1830	0.644	1819	0.446	1800	0.405	1905	0.422
1938	0.903	1839	0.969			1816	0.914	1818	0.847	1890	0.665	1879	0.457	1860	0.433	1965	0.424
1998	0.914	1899	0.972			1925	0.899	1878	0.878	1950	0.685	1939	0.475	1920	0.442	2025	0.47
2058	0.929	1959	0.974			1985	0.917	1938	0.897	2010	0.702	1999	0.488	1980	0.461	2085	0.449
2118	0.945	2019	0.977			2045	0.93	1998	0.918	2070	0.696	2059	0.494	2040	0.481	2145	0.493
2178	0.961	2079	0.98			2105	0.939	2058	0.937	2130	0.723	2119	0.506	2100	0.506	2205	0.46
2238	0.979	2139	0.984			2165	0.949	2118	0.951	2190	0.733	2179	0.526	2160	0.532	2265	0.478
		2199	0.987			2225	0.959	2178	0.977	2250	0.728	2239	0.547	2220	0.563	2325	0.487
		2259	0.988			2285	0.973	2238	0.988	2310	0.74	2299	0.551	2280	0.574	2385	0.533
		2319	0.991			2345	0.985	2298	0.998	2370	0.768	2359	0.598	2340	0.583	2445	0.536
		2379	0.992			2405	0.993	2358	0.999	2430	0.773	2419	0.614	2400	0.6	2568	0.558
		2439	0.993			2465	0.997	2418	0.999	2490	0.795	2479	0.627	2460	0.609	2628	0.602
		2499	0.994			2525	0.999	2478	1	2550	0.818	2539	0.647	2520	0.615	2750	0.609
		2559	0.995			2585	0.999	2538	0.999	2610	0.838	2599	0.678	2580	0.644	2810	0.623
		2619	0.996			2645	1	2598	0.999	2670	0.865	2659	0.685	2640	0.656	2870	0.623
		2679	0.997			2705	1	2658	0.999	2730	0.886	2719	0.692	2700	0.682	2930	0.67
		2739	0.997					2718	0.999	2790	0.903	2779	0.701	2760	0.691	2990	0.678
								2778	0.999	2850	0.92	2839	0.711	2820	0.702	3050	0.682
								2838	0.998	2910	0.943	2899	0.715	2880	0.733	3110	0.685
								2898	0.998	2970	0.957	2959	0.723	2940	0.749	3170	0.7
								2958	0.999	3030	0.962	3019	0.728	3000	0.755	3230	0.707
								3018	0.998	3090	0.967	3079	0.737	3060	0.755	3290	0.713
								3078	0.999	3150	0.982	3139	0.758	3120	0.765	3350	0.734
								3138	0.999	3210	0.987	3199	0.77	3180	0.773	3410	0.758
								3198	0.999	3270	0.988	3259	0.781	3240	0.779	3470	0.774
								3258	0.999	3330	0.995	3319	0.79	3300	0.793	3530	0.787
								3318	0.999	3390	0.996	3379	0.798	3360	0.798	3590	0.804
								3378	0.999	3450	0.999	3439	0.806	3420	0.801	3650	0.817
								3438	1	3510	0.999	3499	0.818	3480	0.799	3710	0.83
								3498	1	3570	0.998	3559	0.831	3540	0.809	3770	0.844
								3558	0.999	3630	0.999	3619	0.852	3600	0.828	3830	0.856
								3618	1	3690	0.998	3679	0.863	3660	0.835	3890	0.871
										3750	0.998	3739	0.877	3720	0.849	3950	0.874
												3799	0.882	3780	0.859	4010	0.871
												3859	0.891	3840	0.871	4070	0.893
												3919	0.901	3900	0.884	4130	0.9
												3979	0.908	3960	0.898	4190	0.9
												4039	0.916	4020	0.908	4250	0.906
												4099	0.924	4080	0.916	4310	0.917
												4159	0.936	4140	0.922	4370	0.914
												4219	0.947	4200	0.929	4430	0.925
												4279	0.955	4260	0.934	4490	0.931
												4339	0.959	4320	0.938	4593	0.937
												4399	0.968	4380	0.946	4653	0.943
												4459	0.97	4440	0.951	4713	0.945
												4519	0.974	4500	0.955	4773	0.949
												4579	0.979	4560	0.96	4833	0.95
												4639	0.982	4620	0.963	4893	0.955
												4699	0.983	4680	0.964	4953	0.958
												4759	0.985	4740	0.97	5013	0.961
												4819	0.988	4800	0.97	5073	0.963
												4879	0.99	4860	0.973	5133	0.968
												4939	0.991	4920	0.973	5193	0.97
														4980	0.977	5253	0.971
														5040	0.979	5313	0.97
														5100	0.981	5373	0.971
														5160	0.982	5433	0.973
														5220	0.984	5493	0.975
														5280	0.984	5553	0.976
														5340	0.985	5613	0.976
														5400	0.987	5673	0.977
														5460	0.988
														5520	0.99
														5607	0.991
														5667	0.991
														5727	0.991
														5787	0.993
														5847	0.993
														5907	0.994
														5967	0.994
														6027	0.994

## Sheet: Fig.4d
Inhibitor RNA conc. = 1.0x						Inhibitor RNA conc. = 1.5x						Inhibitor RNA conc. = 2.0x
sample1		sample2		sample3		sample1		sample2		sample3		sample1		sample2		sample3
Time (sec)	Division ratio	Time (sec)	Division ratio	Time (sec)	Division ratio	Time (sec)	Division ratio	Time (sec)	Division ratio	Time (sec)	Division ratio	Time (sec)	Division ratio	Time (sec)	Division ratio	Time (sec)	Division ratio
270	0.104	268	0.099	375	0.183	168	0.071	198	0.098	225	0.065	476	0.111	300	0.072	439	0.108
330	0.157	328	0.095	435	0.211	228	0.107	258	0.106	285	0.063	536	0.123	360	0.101	499	0.128
390	0.185	388	0.113	495	0.238	288	0.09	318	0.137	345	0.07	596	0.137	420	0.107	559	0.15
450	0.239	448	0.161	555	0.285	348	0.112	378	0.119	405	0.083	656	0.16	480	0.124	619	0.182
510	0.253	550	0.223	618	0.325	408	0.131	438	0.142	465	0.101	716	0.183	540	0.149	679	0.209
570	0.322	610	0.264	678	0.357	468	0.154	498	0.216	525	0.129	776	0.177	600	0.204	739	0.239
630	0.392	670	0.312	738	0.376	528	0.183	558	0.196	585	0.109	836	0.201	660	0.213	799	0.276
690	0.445	730	0.363	798	0.396	588	0.21	618	0.264	645	0.122	896	0.214	720	0.233	906	0.295
750	0.485	804	0.399	858	0.43	648	0.234	678	0.303	705	0.142	956	0.229	780	0.234	966	0.326
810	0.535	864	0.436	918	0.46	708	0.265	738	0.344	765	0.163	1016	0.248	840	0.251	1026	0.304
870	0.639	924	0.53	1010	0.571	796	0.332	798	0.374	825	0.189	1076	0.273	900	0.268	1086	0.332
930	0.685	984	0.596	1070	0.629	856	0.377	858	0.409	885	0.232	1136	0.257	960	0.286	1146	0.362
990	0.755	1044	0.707	1130	0.734	916	0.397	918	0.41	945	0.231	1196	0.281	1020	0.311	1206	0.37
1050	0.775	1116	0.754	1190	0.778	976	0.43	978	0.428	1005	0.239	1256	0.298	1080	0.355	1266	0.386
1110	0.832	1176	0.812	1258	0.746	1036	0.463	1038	0.457	1065	0.267	1316	0.346	1140	0.372	1326	0.389
1170	0.873	1236	0.831	1318	0.793	1096	0.541	1098	0.498	1125	0.289	1376	0.365	1200	0.395	1386	0.405
1230	0.881	1296	0.86	1378	0.815	1156	0.59	1158	0.522	1230	0.362	1436	0.405	1260	0.382	1446	0.423
1290	0.91	1356	0.871	1468	0.899	1216	0.628	1218	0.536	1290	0.372	1496	0.429	1320	0.399	1506	0.444
1350	0.949	1416	0.891	1528	0.919	1276	0.662	1278	0.56	1350	0.394	1556	0.429	1380	0.429	1566	0.51
1410	0.951	1476	0.92	1588	0.877	1336	0.698	1338	0.581	1410	0.405	1616	0.451	1440	0.463	1660	0.462
1470	0.955	1536	0.933	1648	0.881	1396	0.766	1398	0.616	1470	0.461	1676	0.443	1500	0.471	1720	0.48
1530	0.958	1596	0.942	1708	0.877	1456	0.788	1458	0.647	1530	0.484	1736	0.453	1560	0.485	1808	0.602
1590	0.963	1656	0.952	1768	0.866	1516	0.82	1518	0.668	1590	0.52	1796	0.467	1620	0.545	1868	0.614
1650	0.967	1716	0.959	1828	0.862	1576	0.838	1578	0.717	1650	0.538	1856	0.499	1680	0.577	1928	0.637
1710	0.977	1776	0.957	1888	0.875	1636	0.855	1638	0.752	1710	0.55	1916	0.51	1740	0.578	1988	0.658
1770	0.983	1836	0.962	1948	0.862	1696	0.869	1698	0.776	1770	0.592	1976	0.62	1800	0.598	2048	0.708
1830	0.989	1896	0.966	2008	0.856	1756	0.895	1758	0.81	1830	0.644	2036	0.668	1860	0.618	2108	0.73
1890	0.993	1956	0.971	2068	0.852	1816	0.914	1818	0.847	1890	0.665	2096	0.703	1920	0.653	2168	0.756
1950	0.994	2016	0.974	2128	0.851	1925	0.899	1878	0.878	1950	0.685	2156	0.752	1980	0.686	2228	0.787
2010	0.996	2076	0.979	2188	0.855	1985	0.917	1938	0.897	2010	0.702	2216	0.769	2040	0.692	2288	0.821
2070	0.996	2136	0.979			2045	0.93	1998	0.918	2070	0.696	2276	0.786	2100	0.728	2348	0.858
2130	0.996	2196	0.985			2105	0.939	2058	0.937	2130	0.723	2336	0.796	2160	0.742	2408	0.877
2190	0.996	2256	0.986			2165	0.949	2118	0.951	2190	0.733	2396	0.789	2220	0.77	2468	0.891
2250	0.996	2316	0.989			2225	0.959	2178	0.977	2250	0.728	2456	0.817	2280	0.819	2528	0.896
2310	0.996	2376	0.988			2285	0.973	2238	0.988	2310	0.74	2516	0.848	2340	0.823	2588	0.9
2370	0.997	2436	0.989			2345	0.985	2298	0.998	2370	0.768	2576	0.896	2400	0.838	2648	0.895
2430	0.997					2405	0.993	2358	0.999	2430	0.773	2636	0.934	2460	0.861	2708	0.886
2490	0.997					2465	0.997	2418	0.999	2490	0.795	2696	0.944	2520	0.892	2768	0.881
2550	0.998					2525	0.999	2478	1	2550	0.818	2756	0.948	2580	0.909	2828	0.88
2610	0.998					2585	0.999	2538	0.999	2610	0.838	2816	0.952	2640	0.922	2888	0.867
2670	0.997					2645	1	2598	0.999	2670	0.865	2876	0.956	2700	0.937	2948	0.857
2730	0.997					2705	1	2658	0.999	2730	0.886	2936	0.958	2760	0.954	3008	0.845
								2718	0.999	2790	0.903	2996	0.96	2911	0.977	3068	0.843
								2778	0.999	2850	0.92	3056	0.967	2971	0.984	3128	0.832
								2838	0.998	2910	0.943	3116	0.963	3031	0.99	3188	0.833
								2898	0.998	2970	0.957	3176	0.969	3091	0.997	3248	0.83
								2958	0.999	3030	0.962	3236	0.968	3151	0.999	3308	0.837
								3018	0.998	3090	0.967	3296	0.966	3211	1	3368	0.89
								3078	0.999	3150	0.982	3356	0.971	3271	1	3428	0.926
								3138	0.999	3210	0.987	3416	0.972	3331	1	3488	0.95
								3198	0.999	3270	0.988	3476	0.979	3391	1	3548	0.956
								3258	0.999	3330	0.995	3536	0.984	3451	1	3608	0.976
								3318	0.999	3390	0.996	3596	0.984	3511	1	3668	0.978
								3378	0.999	3450	0.999	3656	0.986	3571	1
								3438	1	3510	0.999	3716	0.99	3631	0.995
								3498	1	3570	0.998	3776	0.99	3691	0.995
								3558	0.999	3630	0.999	3836	0.991	3751	0.996
								3618	1	3690	0.998			3811	0.996
										3750	0.998

## Sheet: Fig.5f
	observation1		observation2		observation3		average		SE
Time (sec)	r_div_B	r_div_C	r_div_B	r_div_C	r_div_B	r_div_C	r_div_B	r_div_C	r_div_B	r_div_C
89	0.028	0.133	0.032	0.138	0.047	0.105	0.0356667	0.125333	0.006	0.01
124	0.053	0.197	0.036	0.203	0.068	0.162	0.0523333	0.187333	0.009	0.013
184	0.057	0.34	0.06	0.439	0.085	0.308	0.0673333	0.362333	0.009	0.039
267	0.047	0.428	0.123	0.699	0.053	0.521	0.0743333	0.549333	0.024	0.08
327	0.058	0.576	0.102	0.828	0.045	0.6	0.0683333	0.668	0.017	0.08
387	0.114	0.692	0.072	0.892	0.033	0.804	0.073	0.796	0.023	0.058
447	0.096	0.78	0.054	0.933	0.018	0.905	0.056	0.872667	0.023	0.047
528	0.061	0.946	0.038	0.979	0.014	0.973	0.0376667	0.966	0.014	0.01
588	0.036	0.967	0.033	0.981	0.01	0.983	0.0263333	0.977	0.008	0.005
643	0.016	0.991	0.019	0.983	0.011	0.983	0.0153333	0.985667	0.002	0.003
703	0.023	0.991	0.029	0.985	0.014	0.981	0.022	0.985667	0.004	0.003
763	0.014	0.99	0.022	0.987	0.021	0.978	0.019	0.985	0.003	0.004
823	0.022	0.99	0.033	0.987	0.022	0.976	0.0256667	0.984333	0.004	0.004
883	0.021	0.987	0.032	0.982	0.023	0.959	0.0253333	0.976	0.003	0.009
943	0.024	0.988	0.036	0.981	0.017	0.964	0.0256667	0.977667	0.006	0.007
1034	0.04	0.989	0.075	0.995	0.046	0.968	0.0536667	0.984	0.011	0.008
1094	0.05	0.984	0.087	0.996	0.042	0.964	0.0596667	0.981333	0.014	0.009
1154	0.052	0.978	0.095	0.994	0.049	0.964	0.0653333	0.978667	0.015	0.009
1214	0.066	0.996	0.097	0.985	0.055	0.962	0.0726667	0.981	0.013	0.01
1274	0.068	0.994	0.123	1	0.077	0.973	0.0893333	0.989	0.017	0.008
1334	0.092	0.989	0.166	1	0.101	0.982	0.119667	0.990333	0.023	0.005
1394	0.105	0.997	0.185	1	0.119	0.946	0.136333	0.981	0.025	0.018
1497	0.052	0.981	0.118	0.977	0.083	0.914	0.0843333	0.957333	0.019	0.022
1557	0.066	0.982	0.121	0.982	0.091	0.788	0.0926667	0.917333	0.016	0.065
1617	0.073	0.986	0.117	0.99	0.094	0.895	0.0946667	0.957	0.013	0.031
1677	0.094	0.982	0.152	1	0.146	0.818	0.130667	0.933333	0.018	0.058
1737	0.089	0.981	0.175	0.984	0.142	1	0.135333	0.988333	0.025	0.006
1797	0.088	0.982	0.174	0.997	0.15	1	0.137333	0.993	0.026	0.006
1908	0.154	0.981	0.197	0.988	0.2	0.962	0.183667	0.977	0.015	0.008
1968	0.171	0.968	0.217	0.987	0.244	0.938	0.210667	0.964333	0.021	0.014
2063	0.22	0.995	0.277	0.993	0.287	0.992	0.261333	0.993333	0.021	0.001
2123	0.261	0.993	0.28	0.991	0.29	0.989	0.277	0.991	0.009	0.001
2183	0.242	0.98	0.31	0.989	0.324	0.991	0.292	0.986667	0.025	0.003
2243	0.268	0.992	0.32	1	0.334	0.998	0.307333	0.996667	0.02	0.002
2303	0.284	0.997	0.33	1	0.372	0.999	0.328667	0.998667	0.025	0.001
2387	0.289	0.998	0.433	1	0.445	1	0.389	0.999333	0.05	0.001
2447	0.354	0.998	0.435	1	0.451	1	0.413333	0.999333	0.03	0.001
2507	0.334	0.995	0.491	0.994	0.496	0.998	0.440333	0.995667	0.053	0.001
2567	0.339	0.992	0.509	0.987	0.513	0.993	0.453667	0.990667	0.057	0.002
2627	0.362	0.991	0.546	0.993	0.538	0.999	0.482	0.994333	0.06	0.002
2703	0.443	0.994	0.597	0.998	0.619	0.999	0.553	0.997	0.055	0.002
2763	0.48	0.993	0.633	0.998	0.629	1	0.580667	0.997	0.05	0.002
2823	0.515	0.993	0.65	1	0.638	0.998	0.601	0.997	0.043	0.002
2883	0.54	0.991	0.65	1	0.64	0.999	0.61	0.996667	0.035	0.003
2943	0.566	0.994	0.7	1	0.665	0.991	0.643667	0.995	0.04	0.003
3003	0.581	0.995	0.692	0.997	0.686	1	0.653	0.997333	0.036	0.001
3063	0.584	0.992	0.712	1	0.701	1	0.665667	0.997333	0.041	0.003
3123	0.608	0.996	0.76	0.999	0.701	0.98	0.689667	0.991667	0.044	0.006
3183	0.628	0.991	0.808	1	0.798	0.973	0.744667	0.988	0.058	0.008
3245	0.717	0.994	0.835	1	0.926	1	0.826	0.998	0.061	0.002
3305	0.785	0.999	0.864	0.996	0.942	1	0.863667	0.998333	0.045	0.001
3365	0.846	0.995	0.907	1	0.95	1	0.901	0.998333	0.03	0.002
3425	0.894	0.992	0.924	0.997	0.958	1	0.925333	0.996333	0.018	0.002
3485	0.921	0.987	0.924	1	0.955	1	0.933333	0.995667	0.011	0.004
3545	0.943	0.993	0.935	0.994	0.953	1	0.943667	0.995667	0.005	0.002
3605	0.953	0.993	0.929	0.998	0.956	1	0.946	0.997	0.009	0.002
3665	0.952	0.995	0.94	0.992	0.957	1	0.949667	0.995667	0.005	0.002
3725	0.953	0.994	0.936	0.991	0.946	1	0.945	0.995	0.005	0.003
3785	0.957	0.988	0.943	0.992	0.945	1	0.948333	0.993333	0.004	0.004

## Sheet: Fig.5g
	observation1		observation2		observation3		average		SE
Time (sec)	r_div_B	r_div_C	r_div_B	r_div_C	r_div_B	r_div_C	r_div_B	r_div_C	r_div_B	r_div_C
285	0.002	0.015	0.006	0.001	0.058	0.007	0.022	0.00766667	0.018	0.004
345	0.005	0.017	0.004	0.007	0.057	0.008	0.022	0.0106667	0.018	0.003
405	0.011	0.021	0.006	0.01	0.064	0.009	0.027	0.0133333	0.019	0.004
538	0.003	0.04	0.012	0.026	0.024	0.038	0.013	0.0346667	0.006	0.004
598	0.012	0.017	0.016	0.032	0.024	0.022	0.0173333	0.0236667	0.004	0.004
658	0.026	0.051	0.025	0.026	0.021	0.025	0.024	0.034	0.002	0.009
746	0.015	0.058	0.029	0.028	0.029	0.002	0.0243333	0.0293333	0.005	0.016
806	0.019	0.037	0.047	0.035	0.033	0.005	0.033	0.0256667	0.008	0.01
866	0.018	0.033	0.047	0.006	0.039	0.029	0.0346667	0.0226667	0.009	0.008
929	0.053	0.012	0.074	0.021	0.049	0.012	0.0586667	0.015	0.008	0.003
989	0.083	0.087	0.088	0.03	0.069	0.004	0.08	0.0403333	0.006	0.025
1080	0.077	0.022	0.12	0.007	0.088	0.001	0.095	0.01	0.013	0.006
1140	0.126	0.003	0.12	0.005	0.127	0.014	0.124333	0.00733333	0.002	0.003
1200	0.15	0.001	0.147	0.009	0.128	0.002	0.141667	0.004	0.007	0.003
1260	0.184	0.001	0.175	0.012	0.159	0.031	0.172667	0.0146667	0.007	0.009
1320	0.176	0.016	0.198	0.049	0.168	0.001	0.180667	0.022	0.009	0.014
1380	0.201	0.015	0.215	0.018	0.199	0	0.205	0.011	0.005	0.006
1440	0.249	0.006	0.252	0.001	0.23	0	0.243667	0.00233333	0.007	0.002
1500	0.289	0.001	0.305	0.001	0.274	0.002	0.289333	0.00133333	0.009	0
1560	0.257	0.001	0.311	0.004	0.327	0	0.298333	0.00166667	0.021	0.001
1640	0.317	0.002	0.339	0.003	0.381	0	0.345667	0.00166667	0.019	0.001
1700	0.31	0.003	0.359	0.005	0.397	0	0.355333	0.00266667	0.025	0.001
1765	0.308	0.002	0.45	0.01	0.4	0.002	0.386	0.00466667	0.042	0.003
1825	0.314	0.001	0.472	0.001	0.443	0.001	0.409667	0.001	0.049	0
1885	0.359	0.002	0.522	0.005	0.523	0.001	0.468	0.00266667	0.055	0.001
1945	0.49	0.006	0.551	0.003	0.533	0.002	0.524667	0.00366667	0.018	0.001
2005	0.6	0.001	0.534	0.001	0.625	0.002	0.586333	0.00133333	0.027	0
2065	0.651	0	0.465	0.001	0.733	0.002	0.616333	0.001	0.079	0.001
2125	0.702	0	0.695	0.001	0.761	0.002	0.719333	0.001	0.021	0.001
2185	0.766	0.001	0.721	0.006	0.804	0.009	0.763667	0.00533333	0.024	0.002
2245	0.755	0.004	0.745	0.008	0.805	0.002	0.768333	0.00466667	0.019	0.002
2305	0.766	0.006	0.76	0.013	0.812	0.002	0.779333	0.007	0.016	0.003
2365	0.794	0.007	0.795	0.021	0.854	0.004	0.814333	0.0106667	0.02	0.005
2425	0.82	0.012	0.779	0.036	0.87	0.009	0.823	0.019	0.026	0.009
2499	0.706	0.019	0.803	0.038	0.889	0.017	0.799333	0.0246667	0.053	0.007
2559	0.73	0.02	0.835	0.077	0.89	0.033	0.818333	0.0433333	0.047	0.017
2619	0.718	0.026	0.869	0.134	0.892	0.063	0.826333	0.0743333	0.055	0.032
2679	0.716	0.036	0.925	0.262	0.872	0.078	0.837667	0.125333	0.063	0.069
2739	0.729	0.043	0.915	0.33	0.895	0.086	0.846333	0.153	0.059	0.089
2799	0.626	0.055	0.913	0.37	0.899	0.062	0.812667	0.162333	0.093	0.104
2866	0.607	0.082	0.933	0.34	0.892	0.098	0.810667	0.173333	0.103	0.083
2926	0.575	0.102	0.942	0.339	0.912	0.123	0.809667	0.188	0.118	0.076
2986	0.551	0.154	0.951	0.355	0.886	0.136	0.796	0.215	0.124	0.07
3046	0.589	0.205	0.967	0.385	0.884	0.145	0.813333	0.245	0.115	0.072
3106	0.628	0.158	0.959	0.383	0.898	0.145	0.828333	0.228667	0.102	0.077
3166	0.654	0.205	0.959	0.445	0.928	0.161	0.847	0.270333	0.097	0.088
3226	0.595	0.24	0.97	0.466	0.92	0.184	0.828333	0.296667	0.118	0.086
3286	0.568	0.292	0.974	0.481	0.94	0.173	0.827333	0.315333	0.13	0.09
3346	0.535	0.34	0.956	0.517	0.919	0.202	0.803333	0.353	0.135	0.091
3406	0.511	0.353	0.96	0.614	0.91	0.227	0.793667	0.398	0.142	0.114
3466	0.539	0.403	0.957	0.644	0.926	0.22	0.807333	0.422333	0.134	0.123
3526	0.533	0.419	0.971	0.699	0.951	0.277	0.818333	0.465	0.143	0.124
3586	0.519	0.419	0.973	0.753	0.963	0.296	0.818333	0.489333	0.15	0.137
3646	0.473	0.441	0.96	0.757	0.944	0.29	0.792333	0.496	0.16	0.138

## Sheet: Fig.7a
Fig.7a(i)	observation1		observation2		observation3		average		SE		Fig.7a(ii)	observation1		observation2		observation3		average		SE		Fig.7a(iii)	observation1		observation2		observation3		average		SE		Fig.7a(iv)	observation1		observation2		observation3		average		SE		Fig.7a(v)	observation1		observation2		observation3
Time (sec)	r_div_B	r_div_C	r_div_B	r_div_C	r_div_B	r_div_C	r_div_B	r_div_C	r_div_B	r_div_C	Time (sec)	r_div_B	r_div_C	r_div_B	r_div_C	r_div_B	r_div_C	r_div_B	r_div_C	r_div_B	r_div_C	Time (sec)	r_div_B	r_div_C	r_div_B	r_div_C	r_div_B	r_div_C	r_div_B	r_div_C	r_div_B	r_div_C	Time (sec)	r_div_B	r_div_C	r_div_B	r_div_C	r_div_B	r_div_C	r_div_B	r_div_C	r_div_B	r_div_C	Time (sec)	r_div_B	r_div_C	r_div_B	r_div_C	r_div_B
89	0.028	0.133	0.032	0.138	0.047	0.105	0.0356667	0.125333	0.006	0.01	735	0.121	0.005	0.069	0.012	0.044	0.009	0.078	0.00866667	0.023	0.002	360	0.039	0.005	0.017	0.005	0.003	0.004	0.0196667	0.00466667	0.01	0	337	0.002	0.006	0.078	0.013	0.027	0.014	0.0356667	0.011	0.022	0.003	285	0.002	0.015	0.006	0.001	0.058
124	0.053	0.197	0.036	0.203	0.068	0.162	0.0523333	0.187333	0.009	0.013	795	0.139	0.006	0.055	0.009	0.054	0.009	0.0826667	0.008	0.028	0.001	420	0.049	0.003	0.023	0.007	0.007	0.003	0.0263333	0.00433333	0.012	0.001	397	0.004	0.004	0.085	0.011	0.051	0.011	0.0466667	0.00866667	0.023	0.002	345	0.005	0.017	0.004	0.007	0.057
184	0.057	0.34	0.06	0.439	0.085	0.308	0.0673333	0.362333	0.009	0.039	855	0.162	0.007	0.083	0.011	0.063	0.007	0.102667	0.00833333	0.03	0.001	480	0.063	0.005	0.034	0.007	0.005	0.004	0.034	0.00533333	0.017	0.001	457	0.012	0.003	0.165	0.018	0.08	0.009	0.0856667	0.01	0.044	0.004	405	0.011	0.021	0.006	0.01	0.064
267	0.047	0.428	0.123	0.699	0.053	0.521	0.0743333	0.549333	0.024	0.08	894	0.095	0.004	0.035	0.005	0.032	0.005	0.054	0.00466667	0.021	0	540	0.071	0.005	0.041	0.006	0.012	0.003	0.0413333	0.00466667	0.017	0.001	517	0.015	0.005	0.213	0.019	0.133	0.018	0.120333	0.014	0.058	0.005	538	0.003	0.04	0.012	0.026	0.024
327	0.058	0.576	0.102	0.828	0.045	0.6	0.0683333	0.668	0.017	0.08	954	0.093	0.005	0.038	0.005	0.038	0.005	0.0563333	0.005	0.018	0	600	0.074	0.005	0.029	0.004	0.009	0.003	0.0373333	0.004	0.019	0.001	716	0.121	0.008	0.236	0.001	0.199	0.006	0.185333	0.005	0.034	0.002	598	0.012	0.017	0.016	0.032	0.024
387	0.114	0.692	0.072	0.892	0.033	0.804	0.073	0.796	0.023	0.058	1014	0.11	0.006	0.045	0.006	0.037	0.005	0.064	0.00566667	0.023	0	688	0.013	0.005	0.028	0.006	0.02	0.003	0.0203333	0.00466667	0.004	0.001	776	0.142	0.004	0.248	0.004	0.228	0.007	0.206	0.005	0.033	0.001	658	0.026	0.051	0.025	0.026	0.021
447	0.096	0.78	0.054	0.933	0.018	0.905	0.056	0.872667	0.023	0.047	1074	0.104	0.007	0.041	0.007	0.042	0.005	0.0623333	0.00633333	0.021	0.001	748	0.034	0.006	0.034	0.004	0.02	0.001	0.0293333	0.00366667	0.005	0.001	990	0.303	0.006	0.492	0.003	0.442	0.012	0.412333	0.007	0.057	0.003	746	0.015	0.058	0.029	0.028	0.029
528	0.061	0.946	0.038	0.979	0.014	0.973	0.0376667	0.966	0.014	0.01	1134	0.111	0.006	0.054	0.008	0.039	0.006	0.068	0.00666667	0.022	0.001	808	0.071	0.009	0.066	0.007	0.021	0.001	0.0526667	0.00566667	0.016	0.002	1050	0.325	0.004	0.481	0.003	0.466	0.009	0.424	0.00533333	0.05	0.002	806	0.019	0.037	0.047	0.035	0.033
588	0.036	0.967	0.033	0.981	0.01	0.983	0.0263333	0.977	0.008	0.005	1194	0.148	0.009	0.067	0.008	0.043	0.005	0.086	0.00733333	0.032	0.001	868	0.096	0.012	0.053	0.005	0.028	0.004	0.059	0.007	0.02	0.003	1110	0.373	0.002	0.57	0	0.539	0.01	0.494	0.004	0.061	0.003	866	0.018	0.033	0.047	0.006	0.039
643	0.016	0.991	0.019	0.983	0.011	0.983	0.0153333	0.985667	0.002	0.003	1393	0.017	0.003	0.018	0.005	0.045	0.007	0.0266667	0.005	0.009	0.001	928	0.105	0.009	0.056	0.006	0.015	0.003	0.0586667	0.006	0.026	0.002	1170	0.428	0.004	0.639	0	0.603	0.011	0.556667	0.005	0.065	0.003	929	0.053	0.012	0.074	0.021	0.049
703	0.023	0.991	0.029	0.985	0.014	0.981	0.022	0.985667	0.004	0.003	1453	0.021	0.002	0.023	0.004	0.048	0.006	0.0306667	0.004	0.009	0.001	988	0.049	0.008	0.062	0.004	0.021	0.001	0.044	0.00433333	0.012	0.002	1230	0.461	0.002	0.668	0.001	0.621	0.009	0.583333	0.004	0.063	0.003	989	0.083	0.087	0.088	0.03	0.069
763	0.014	0.99	0.022	0.987	0.021	0.978	0.019	0.985	0.003	0.004	1513	0.02	0.002	0.021	0.006	0.04	0.007	0.027	0.005	0.007	0.002	1048	0.095	0.009	0.062	0.005	0.033	0.001	0.0633333	0.005	0.018	0.002	1290	0.49	0.002	0.688	0	0.636	0.011	0.604667	0.00433333	0.059	0.003	1080	0.077	0.022	0.12	0.007	0.088
823	0.022	0.99	0.033	0.987	0.022	0.976	0.0256667	0.984333	0.004	0.004	1573	0.022	0.003	0.026	0.005	0.046	0.006	0.0313333	0.00466667	0.007	0.001	1108	0.11	0.009	0.079	0.005	0.037	0.001	0.0753333	0.005	0.021	0.002	1350	0.509	0.003	0.673	0	0.706	0.021	0.629333	0.008	0.061	0.007	1140	0.126	0.003	0.12	0.005	0.127
883	0.021	0.987	0.032	0.982	0.023	0.959	0.0253333	0.976	0.003	0.009	1633	0.029	0.003	0.025	0.005	0.047	0.007	0.0336667	0.005	0.007	0.001	1168	0.106	0.005	0.076	0.004	0.032	0.001	0.0713333	0.00333333	0.021	0.001	1410	0.537	0.002	0.644	0.002	0.643	0.02	0.608	0.008	0.036	0.006	1200	0.15	0.001	0.147	0.009	0.128
943	0.024	0.988	0.036	0.981	0.017	0.964	0.0256667	0.977667	0.006	0.007	1693	0.028	0.003	0.024	0.009	0.047	0.008	0.033	0.00666667	0.007	0.002	1228	0.086	0.01	0.071	0.005	0.019	0.002	0.0586667	0.00566667	0.02	0.002	1470	0.584	0.002	0.609	0	0.657	0.018	0.616667	0.00666667	0.021	0.006	1260	0.184	0.001	0.175	0.012	0.159
1034	0.04	0.989	0.075	0.995	0.046	0.968	0.0536667	0.984	0.011	0.008	1753	0.035	0.006	0.026	0.008	0.057	0.008	0.0393333	0.00733333	0.009	0.001	1288	0.102	0.01	0.085	0.004	0.034	0.001	0.0736667	0.005	0.02	0.003	1615	0.697	0.005	0.514	0	0.659	0.017	0.623333	0.00733333	0.056	0.005	1320	0.176	0.016	0.198	0.049	0.168
1094	0.05	0.984	0.087	0.996	0.042	0.964	0.0596667	0.981333	0.014	0.009	1813	0.036	0.006	0.031	0.006	0.051	0.011	0.0393333	0.00766667	0.006	0.002	1348	0.125	0.008	0.084	0.005	0.051	0.002	0.0866667	0.005	0.021	0.002	1675	0.683	0.002	0.505	0	0.699	0.025	0.629	0.009	0.062	0.008	1380	0.201	0.015	0.215	0.018	0.199
1154	0.052	0.978	0.095	0.994	0.049	0.964	0.0653333	0.978667	0.015	0.009	1873	0.032	0.006	0.037	0.008	0.058	0.012	0.0423333	0.00866667	0.008	0.002	1408	0.114	0.008	0.095	0.004	0.056	0.001	0.0883333	0.00433333	0.017	0.002	1735	0.685	0.006	0.514	0.006	0.639	0.023	0.612667	0.0116667	0.051	0.006	1440	0.249	0.006	0.252	0.001	0.23
1214	0.066	0.996	0.097	0.985	0.055	0.962	0.0726667	0.981	0.013	0.01	2027	0.044	0.01	0.034	0.014	0.068	0.016	0.0486667	0.0133333	0.01	0.002	1468	0.135	0.005	0.114	0.008	0.066	0.001	0.105	0.00466667	0.02	0.002	1795	0.685	0.005	0.498	0.001	0.637	0.018	0.606667	0.008	0.056	0.005	1500	0.289	0.001	0.305	0.001	0.274
1274	0.068	0.994	0.123	1	0.077	0.973	0.0893333	0.989	0.017	0.008	2087	0.037	0.015	0.036	0.018	0.062	0.02	0.045	0.0176667	0.009	0.001	1528	0.13	0.004	0.095	0.006	0.055	0	0.0933333	0.00333333	0.022	0.002	1855	0.688	0.004	0.485	0	0.611	0.021	0.594667	0.00833333	0.059	0.006	1560	0.257	0.001	0.311	0.004	0.327
1334	0.092	0.989	0.166	1	0.101	0.982	0.119667	0.990333	0.023	0.005	2135	0.045	0.017	0.041	0.019	0.074	0.024	0.0533333	0.02	0.01	0.002	1588	0.136	0.006	0.097	0.006	0.044	0.002	0.0923333	0.00466667	0.027	0.001	1915	0.683	0.003	0.491	0.002	0.638	0.021	0.604	0.00866667	0.058	0.006	1640	0.317	0.002	0.339	0.003	0.381
1394	0.105	0.997	0.185	1	0.119	0.946	0.136333	0.981	0.025	0.018	2195	0.049	0.016	0.039	0.026	0.077	0.027	0.055	0.023	0.011	0.004	1648	0.118	0.004	0.088	0.005	0.038	0.001	0.0813333	0.00333333	0.023	0.001	1975	0.675	0.006	0.441	0.003	0.596	0.02	0.570667	0.00966667	0.069	0.005	1700	0.31	0.003	0.359	0.005	0.397
1497	0.052	0.981	0.118	0.977	0.083	0.914	0.0843333	0.957333	0.019	0.022	2255	0.049	0.025	0.041	0.033	0.076	0.028	0.0553333	0.0286667	0.011	0.002	1708	0.162	0.008	0.145	0.011	0.058	0.001	0.121667	0.00666667	0.032	0.003	2035	0.679	0.006	0.565	0.012	0.635	0.029	0.626333	0.0156667	0.033	0.007	1765	0.308	0.002	0.45	0.01	0.4
1557	0.066	0.982	0.121	0.982	0.091	0.788	0.0926667	0.917333	0.016	0.065	2315	0.047	0.043	0.041	0.035	0.081	0.04	0.0563333	0.0393333	0.012	0.002	1768	0.148	0.005	0.128	0.011	0.07	0.002	0.115333	0.006	0.023	0.003	2095	0.728	0.006	0.613	0.007	0.653	0.026	0.664667	0.013	0.034	0.007	1825	0.314	0.001	0.472	0.001	0.443
1617	0.073	0.986	0.117	0.99	0.094	0.895	0.0946667	0.957	0.013	0.031	2375	0.045	0.047	0.039	0.047	0.09	0.053	0.058	0.049	0.016	0.002	1857	0.068	0.003	0.078	0.007	0.068	0.001	0.0713333	0.00366667	0.003	0.002	2155	0.718	0.004	0.558	0.005	0.574	0.02	0.616667	0.00966667	0.051	0.005	1885	0.359	0.002	0.522	0.005	0.523
1677	0.094	0.982	0.152	1	0.146	0.818	0.130667	0.933333	0.018	0.058	2435	0.045	0.1	0.054	0.073	0.086	0.102	0.0616667	0.0916667	0.012	0.009	1917	0.078	0.003	0.081	0.006	0.099	0.004	0.086	0.00433333	0.007	0.001	2215	0.678	0.002	0.497	0.003	0.555	0.029	0.576667	0.0113333	0.053	0.009	1945	0.49	0.006	0.551	0.003	0.533
1737	0.089	0.981	0.175	0.984	0.142	1	0.135333	0.988333	0.025	0.006	2495	0.046	0.14	0.046	0.127	0.075	0.11	0.0556667	0.125667	0.01	0.009	1977	0.081	0.004	0.066	0.007	0.054	0.003	0.067	0.00466667	0.008	0.001	2275	0.683	0.001	0.488	0.004	0.579	0.034	0.583333	0.013	0.056	0.011	2005	0.6	0.001	0.534	0.001	0.625
1797	0.088	0.982	0.174	0.997	0.15	1	0.137333	0.993	0.026	0.006	2555	0.045	0.248	0.083	0.158	0.077	0.195	0.0683333	0.200333	0.012	0.026	2037	0.104	0.005	0.085	0.007	0.078	0.002	0.089	0.00466667	0.008	0.001	2335	0.678	0.004	0.5	0.007	0.549	0.033	0.575667	0.0146667	0.053	0.009	2065	0.651	0	0.465	0.001	0.733
1908	0.154	0.981	0.197	0.988	0.2	0.962	0.183667	0.977	0.015	0.008	2615	0.049	0.272	0.057	0.224	0.089	0.261	0.065	0.252333	0.012	0.015	2097	0.057	0.005	0.093	0.009	0.161	0.007	0.103667	0.007	0.03	0.001	2395	0.689	0.003	0.491	0.008	0.587	0.049	0.589	0.02	0.057	0.015	2125	0.702	0	0.695	0.001	0.761
1968	0.171	0.968	0.217	0.987	0.244	0.938	0.210667	0.964333	0.021	0.014	2675	0.047	0.346	0.052	0.314	0.087	0.323	0.062	0.327667	0.013	0.01	2157	0.075	0.009	0.083	0.008	0.117	0.006	0.0916667	0.00766667	0.013	0.001	2455	0.648	0.006	0.455	0.018	0.566	0.05	0.556333	0.0246667	0.056	0.013	2185	0.766	0.001	0.721	0.006	0.804
2063	0.22	0.995	0.277	0.993	0.287	0.992	0.261333	0.993333	0.021	0.001	2735	0.041	0.404	0.048	0.356	0.094	0.333	0.061	0.364333	0.017	0.021	2217	0.079	0.003	0.109	0.006	0.183	0.006	0.123667	0.005	0.031	0.001	2515	0.74	0.042	0.528	0.059	0.598	0.072	0.622	0.0576667	0.062	0.009	2245	0.755	0.004	0.745	0.008	0.805
2123	0.261	0.993	0.28	0.991	0.29	0.989	0.277	0.991	0.009	0.001	2853	0.047	0.536	0.063	0.604	0.063	0.333	0.0576667	0.491	0.005	0.081	2277	0.085	0.005	0.116	0.009	0.211	0.01	0.137333	0.008	0.038	0.002	2575	0.749	0.076	0.544	0.109	0.584	0.093	0.625667	0.0926667	0.063	0.01	2305	0.766	0.006	0.76	0.013	0.812
2183	0.242	0.98	0.31	0.989	0.324	0.991	0.292	0.986667	0.025	0.003	2913	0.042	0.753	0.06	0.611	0.058	0.398	0.0533333	0.587333	0.006	0.103	2337	0.066	0.007	0.116	0.008	0.17	0.003	0.117333	0.006	0.03	0.002	2635	0.646	0.088	0.432	0.131	0.988	0.133	0.688667	0.117333	0.162	0.015	2365	0.794	0.007	0.795	0.021	0.854
2243	0.268	0.992	0.32	1	0.334	0.998	0.307333	0.996667	0.02	0.002	2973	0.047	0.779	0.059	0.618	0.055	0.508	0.0536667	0.635	0.004	0.079	2397	0.107	0.017	0.109	0.01	0.128	0.011	0.114667	0.0126667	0.007	0.002	2695	0.596	0.132	0.392	0.186	0.987	0.139	0.658333	0.152333	0.175	0.017	2425	0.82	0.012	0.779	0.036	0.87
2303	0.284	0.997	0.33	1	0.372	0.999	0.328667	0.998667	0.025	0.001	3033	0.049	0.772	0.054	0.62	0.056	0.584	0.053	0.658667	0.002	0.058	2457	0.118	0.014	0.123	0.007	0.194	0.02	0.145	0.0136667	0.025	0.004	2755	0.563	0.178	0.356	0.162	0.988	0.197	0.635667	0.179	0.186	0.01	2499	0.706	0.019	0.803	0.038	0.889
2387	0.289	0.998	0.433	1	0.445	1	0.389	0.999333	0.05	0.001	3093	0.047	0.779	0.054	0.643	0.057	0.672	0.0526667	0.698	0.003	0.041	2517	0.095	0.004	0.128	0.009	0.182	0.021	0.135	0.0113333	0.025	0.005	2815	0.56	0.243	0.374	0.197	0.988	0.273	0.640667	0.237667	0.182	0.022	2559	0.73	0.02	0.835	0.077	0.89
2447	0.354	0.998	0.435	1	0.451	1	0.413333	0.999333	0.03	0.001	3153	0.057	0.762	0.056	0.704	0.07	0.69	0.061	0.718667	0.005	0.022	2577	0.111	0.011	0.173	0.017	0.298	0.037	0.194	0.0216667	0.055	0.008	2875	0.56	0.31	0.469	0.264	0.988	0.34	0.672333	0.304667	0.16	0.022	2619	0.718	0.026	0.869	0.134	0.892
2507	0.334	0.995	0.491	0.994	0.496	0.998	0.440333	0.995667	0.053	0.001	3213	0.049	0.736	0.051	0.826	0.053	0.721	0.051	0.761	0.001	0.033	2637	0.161	0.008	0.171	0.011	0.321	0.026	0.217667	0.015	0.052	0.006	2935	0.518	0.393	0.988	0.273	0.989	0.358	0.831667	0.341333	0.157	0.036	2679	0.716	0.036	0.925	0.262	0.872
2567	0.339	0.992	0.509	0.987	0.513	0.993	0.453667	0.990667	0.057	0.002	3273	0.048	0.743	0.052	0.901	0.042	0.749	0.0473333	0.797667	0.003	0.052	2742	0.033	0.01	0.086	0.008	0.162	0.017	0.0936667	0.0116667	0.037	0.003	2995	0.49	0.453	0.439	0.303	0.546	0.437	0.491667	0.397667	0.031	0.048	2739	0.729	0.043	0.915	0.33	0.895
2627	0.362	0.991	0.546	0.993	0.538	0.999	0.482	0.994333	0.06	0.002	3333	0.044	0.737	0.051	0.901	0.046	0.771	0.047	0.803	0.002	0.05	2802	0.048	0.009	0.089	0.007	0.143	0.016	0.0933333	0.0106667	0.028	0.003	3055	0.493	0.556	0.575	0.325	0.99	0.476	0.686	0.452333	0.154	0.068	2799	0.626	0.055	0.913	0.37	0.899
2703	0.443	0.994	0.597	0.998	0.619	0.999	0.553	0.997	0.055	0.002	3393	0.047	0.728	0.052	0.906	0.047	0.778	0.0486667	0.804	0.002	0.053	2862	0.045	0.018	0.096	0.011	0.165	0.013	0.102	0.014	0.035	0.002	3115	0.5	0.59	0.989	0.317	0.99	0.399	0.826333	0.435333	0.163	0.081	2866	0.607	0.082	0.933	0.34	0.892
2763	0.48	0.993	0.633	0.998	0.629	1	0.580667	0.997	0.05	0.002	3453	0.055	0.739	0.066	0.899	0.053	0.765	0.058	0.801	0.004	0.05	2922	0.048	0.012	0.117	0.013	0.194	0.02	0.119667	0.015	0.042	0.003	3175	0.479	0.595	0.99	0.307	0.642	0.401	0.703667	0.434333	0.151	0.085	2926	0.575	0.102	0.942	0.339	0.912
2823	0.515	0.993	0.65	1	0.638	0.998	0.601	0.997	0.043	0.002	3513	0.062	0.718	0.054	0.88	0.045	0.768	0.0536667	0.788667	0.005	0.048	2982	0.05	0.011	0.095	0.01	0.144	0.011	0.0963333	0.0106667	0.027	0	3235	0.5	0.586	0.989	0.274	0.99	0.397	0.826333	0.419	0.163	0.091	2986	0.551	0.154	0.951	0.355	0.886
2883	0.54	0.991	0.65	1	0.64	0.999	0.61	0.996667	0.035	0.003	3573	0.054	0.694	0.047	0.875	0.038	0.763	0.0463333	0.777333	0.005	0.053	3042	0.056	0.012	0.121	0.017	0.167	0.027	0.114667	0.0186667	0.032	0.004	3295	0.428	0.585	0.989	0.237	0.99	0.37	0.802333	0.397333	0.187	0.101	3046	0.589	0.205	0.967	0.385	0.884
2943	0.566	0.994	0.7	1	0.665	0.991	0.643667	0.995	0.04	0.003	3633	0.06	0.701	0.055	0.861	0.043	0.761	0.0526667	0.774333	0.005	0.047	3102	0.06	0.012	0.125	0.016	0.26	0.042	0.148333	0.0233333	0.059	0.009	3355	0.425	0.587	0.989	0.239	0.99	0.378	0.801333	0.401333	0.188	0.101	3106	0.628	0.158	0.959	0.383	0.898
3003	0.581	0.995	0.692	0.997	0.686	1	0.653	0.997333	0.036	0.001	3693	0.057	0.741	0.057	0.874	0.039	0.753	0.051	0.789333	0.006	0.042	3162	0.08	0.014	0.129	0.016	0.256	0.034	0.155	0.0213333	0.052	0.006	3415	0.421	0.596	0.989	0.251	0.99	0.359	0.8	0.402	0.19	0.102	3166	0.654	0.205	0.959	0.445	0.928
3063	0.584	0.992	0.712	1	0.701	1	0.665667	0.997333	0.041	0.003	3753	0.051	0.731	0.049	0.849	0.034	0.745	0.0446667	0.775	0.005	0.037	3222	0.088	0.014	0.155	0.022	0.264	0.044	0.169	0.0266667	0.051	0.009	3475	0.398	0.617	0.989	0.24	0.991	0.368	0.792667	0.408333	0.197	0.111	3226	0.595	0.24	0.97	0.466	0.92
3123	0.608	0.996	0.76	0.999	0.701	0.98	0.689667	0.991667	0.044	0.006	3813	0.054	0.724	0.061	0.852	0.04	0.756	0.0516667	0.777333	0.006	0.038	3282	0.09	0.013	0.135	0.019	0.252	0.065	0.159	0.0323333	0.048	0.016	3535	0.419	0.625	0.99	0.267	0.991	0.46	0.8	0.450667	0.191	0.103	3286	0.568	0.292	0.974	0.481	0.94
3183	0.628	0.991	0.808	1	0.798	0.973	0.744667	0.988	0.058	0.008	3873	0.054	0.712	0.066	0.833	0.043	0.745	0.0543333	0.763333	0.007	0.036	3342	0.102	0.024	0.134	0.02	0.245	0.056	0.160333	0.0333333	0.043	0.011	3595	0.475	0.694	0.992	0.284	0.991	0.466	0.819333	0.481333	0.172	0.119	3346	0.535	0.34	0.956	0.517	0.919
3245	0.717	0.994	0.835	1	0.926	1	0.826	0.998	0.061	0.002	3933	0.055	0.724	0.05	0.871	0.035	0.747	0.0466667	0.780667	0.006	0.046	3402	0.096	0.028	0.135	0.02	0.228	0.101	0.153	0.0496667	0.039	0.026	3655	0.468	0.711	0.992	0.311	0.988	0.491	0.816	0.504333	0.174	0.116	3406	0.511	0.353	0.96	0.614	0.91
3305	0.785	0.999	0.864	0.996	0.942	1	0.863667	0.998333	0.045	0.001	3993	0.057	0.766	0.064	0.819	0.04	0.732	0.0536667	0.772333	0.007	0.025	3462	0.107	0.033	0.158	0.024	0.277	0.088	0.180667	0.0483333	0.05	0.02	3715	0.465	0.739	0.992	0.366	0.972	0.564	0.809667	0.556333	0.172	0.108	3466	0.539	0.403	0.957	0.644	0.926
3365	0.846	0.995	0.907	1	0.95	1	0.901	0.998333	0.03	0.002	4053	0.058	0.684	0.066	0.842	0.044	0.717	0.056	0.747667	0.006	0.048	3522	0.109	0.038	0.144	0.022	0.257	0.088	0.17	0.0493333	0.045	0.02	3775	0.463	0.77	0.986	0.472	0.972	0.59	0.807	0.610667	0.172	0.087	3526	0.533	0.419	0.971	0.699	0.951
3425	0.894	0.992	0.924	0.997	0.958	1	0.925333	0.996333	0.018	0.002	4113	0.061	0.686	0.058	0.843	0.049	0.727	0.056	0.752	0.004	0.047	3582	0.134	0.045	0.176	0.022	0.296	0.119	0.202	0.062	0.049	0.029	3835	0.427	0.709	0.99	0.336	0.991	0.493	0.802667	0.512667	0.188	0.108	3586	0.519	0.419	0.973	0.753	0.963
3485	0.921	0.987	0.924	1	0.955	1	0.933333	0.995667	0.011	0.004	4173	0.066	0.676	0.081	0.858	0.052	0.75	0.0663333	0.761333	0.008	0.053	3642	0.099	0.06	0.175	0.022	0.299	0.154	0.191	0.0786667	0.058	0.039	3895	0.406	0.701	0.992	0.348	0.993	0.487	0.797	0.512	0.196	0.103	3646	0.473	0.441	0.96	0.757	0.944
3545	0.943	0.993	0.935	0.994	0.953	1	0.943667	0.995667	0.005	0.002	4233	0.065	0.705	0.062	0.839	0.05	0.751	0.059	0.765	0.005	0.039	3702	0.139	0.065	0.189	0.028	0.31	0.157	0.212667	0.0833333	0.051	0.038	3955	0.404	0.678	0.989	0.32	0.993	0.539	0.795333	0.512333	0.196	0.104
3605	0.953	0.993	0.929	0.998	0.956	1	0.946	0.997	0.009	0.002	4293	0.065	0.685	0.067	0.842	0.05	0.76	0.0606667	0.762333	0.005	0.045	3762	0.186	0.096	0.194	0.04	0.311	0.118	0.230333	0.0846667	0.04	0.023	4015	0.452	0.758	0.977	0.537	0.982	0.612	0.803667	0.635667	0.176	0.065
3665	0.952	0.995	0.94	0.992	0.957	1	0.949667	0.995667	0.005	0.002	4353	0.066	0.68	0.077	0.835	0.047	0.751	0.0633333	0.755333	0.009	0.045	3822	0.246	0.14	0.204	0.058	0.311	0.144	0.253667	0.114	0.031	0.028	4075	0.446	0.731	0.984	0.447	0.987	0.74	0.805667	0.639333	0.18	0.096
3725	0.953	0.994	0.936	0.991	0.946	1	0.945	0.995	0.005	0.003	4413	0.061	0.617	0.081	0.867	0.048	0.726	0.0633333	0.736667	0.01	0.072	3882	0.264	0.16	0.212	0.111	0.407	0.173	0.294333	0.148	0.058	0.019	4135	0.417	0.822	0.976	0.751	0.978	0.633	0.790333	0.735333	0.187	0.055
3785	0.957	0.988	0.943	0.992	0.945	1	0.948333	0.993333	0.004	0.004	4473	0.069	0.605	0.083	0.864	0.056	0.736	0.0693333	0.735	0.008	0.075	3942	0.262	0.121	0.207	0.13	0.365	0.193	0.278	0.148	0.046	0.023	4195	0.435	0.754	0.979	0.775	0.978	0.741	0.797333	0.756667	0.181	0.01
											4533	0.069	0.618	0.087	0.879	0.055	0.744	0.0703333	0.747	0.009	0.075	4002	0.202	0.173	0.228	0.158	0.37	0.26	0.266667	0.197	0.052	0.032	4255	0.404	0.782	0.978	0.766	0.981	0.756	0.787667	0.768	0.192	0.008
											4593	0.082	0.646	0.112	0.867	0.058	0.735	0.084	0.749333	0.016	0.064	4062	0.156	0.151	0.246	0.242	0.424	0.425	0.275333	0.272667	0.079	0.081	4315	0.425	0.817	0.984	0.83	0.985	0.768	0.798	0.805	0.187	0.019
											4653	0.078	0.605	0.103	0.887	0.062	0.75	0.081	0.747333	0.012	0.081	4122	0.192	0.219	0.279	0.31	0.444	0.602	0.305	0.377	0.074	0.116
											4713	0.092	0.664	0.107	0.869	0.069	0.738	0.0893333	0.757	0.011	0.06	4182	0.187	0.291	0.276	0.409	0.394	0.702	0.285667	0.467333	0.06	0.122
											4773	0.085	0.583	0.113	0.89	0.082	0.757	0.0933333	0.743333	0.01	0.089	4242	0.238	0.335	0.335	0.53	0.478	0.677	0.350333	0.514	0.07	0.099
											4833	0.097	0.586	0.114	0.88	0.076	0.73	0.0956667	0.732	0.011	0.085	4302	0.192	0.379	0.341	0.688	0.411	0.676	0.314667	0.581	0.065	0.101
											4893	0.111	0.569	0.137	0.884	0.076	0.74	0.108	0.731	0.018	0.091	4362	0.194	0.433	0.362	0.751	0.391	0.63	0.315667	0.604667	0.061	0.093
											4953	0.118	0.539	0.14	0.902	0.092	0.758	0.116667	0.733	0.014	0.106	4422	0.224	0.453	0.388	0.761	0.434	0.675	0.348667	0.629667	0.064	0.092
											5013	0.109	0.483	0.138	0.915	0.098	0.736	0.115	0.711333	0.012	0.125	4482	0.251	0.521	0.382	0.779	0.445	0.62	0.359333	0.64	0.057	0.075
											5073	0.11	0.51	0.137	0.922	0.091	0.734	0.112667	0.722	0.013	0.119	4542	0.298	0.562	0.392	0.8	0.484	0.656	0.391333	0.672667	0.054	0.069
											5133	0.124	0.505	0.181	0.928	0.118	0.723	0.141	0.718667	0.02	0.122	4602	0.281	0.571	0.398	0.813	0.372	0.67	0.350333	0.684667	0.035	0.07
											5193	0.13	0.632	0.175	0.919	0.134	0.783	0.146333	0.778	0.014	0.083	4780	0.322	0.62	0.46	0.801	0.409	0.671	0.397	0.697333	0.04	0.054
											5253	0.138	0.655	0.193	0.925	0.139	0.748	0.156667	0.776	0.018	0.079	4840	0.387	0.659	0.48	0.802	0.366	0.659	0.411	0.706667	0.035	0.048
											5313	0.132	0.649	0.179	0.921	0.126	0.746	0.145667	0.772	0.017	0.08	4900	0.387	0.688	0.482	0.801	0.403	0.674	0.424	0.721	0.029	0.04
											5373	0.146	0.651	0.23	0.977	0.151	0.77	0.175667	0.799333	0.027	0.095	4960	0.453	0.742	0.489	0.81	0.426	0.734	0.456	0.762	0.018	0.024
											5433	0.154	0.641	0.241	0.971	0.153	0.776	0.182667	0.796	0.029	0.096	5020	0.471	0.789	0.493	0.812	0.439	0.651	0.467667	0.750667	0.016	0.05
											5579	0.166	0.835	0.291	0.982	0.182	0.766	0.213	0.861	0.039	0.064	5080	0.479	0.816	0.502	0.808	0.471	0.682	0.484	0.768667	0.009	0.043
											5639	0.169	0.846	0.338	0.994	0.198	0.77	0.235	0.87	0.052	0.066	5164	0.475	0.831	0.498	0.785	0.552	0.766	0.508333	0.794	0.023	0.019
											5699	0.164	0.848	0.306	0.979	0.208	0.787	0.226	0.871333	0.042	0.057	5224	0.49	0.831	0.511	0.806	0.999	0.746	0.666667	0.794333	0.166	0.025
											5759	0.191	0.805	0.357	0.99	0.226	0.8	0.258	0.865	0.051	0.063	5284	0.509	0.804	0.524	0.808	0.597	0.798	0.543333	0.803333	0.027	0.003
											5819	0.195	0.782	0.356	0.993	0.224	0.764	0.258333	0.846333	0.05	0.074	5344	0.516	0.801	0.528	0.798	0.492	0.841	0.512	0.813333	0.011	0.014
											5879	0.219	0.858	0.389	0.983	0.234	0.728	0.280667	0.856333	0.054	0.074	5404	0.526	0.751	0.555	0.797	0.999	0.769	0.693333	0.772333	0.153	0.013
											5939	0.233	0.866	0.408	0.996	0.248	0.724	0.296333	0.862	0.056	0.079	5464	0.531	0.783	0.567	0.796	0.583	0.789	0.560333	0.789333	0.015	0.004
											5999	0.256	0.864	0.448	0.988	0.257	0.712	0.320333	0.854667	0.064	0.08	5524	0.509	0.777	0.573	0.8	0.587	0.782	0.556333	0.786333	0.024	0.007
											6059	0.276	0.834	0.471	0.987	0.259	0.748	0.335333	0.856333	0.068	0.07	5584	0.526	0.777	0.602	0.783	0.578	0.806	0.568667	0.788667	0.022	0.009
											6119	0.294	0.86	0.479	0.995	0.274	0.738	0.349	0.864333	0.065	0.074	5644	0.544	0.743	0.616	0.786	0.595	0.8	0.585	0.776333	0.021	0.017
											6179	0.318	0.869	0.5	0.98	0.292	0.753	0.37	0.867333	0.065	0.066	5704	0.585	0.735	0.639	0.789	0.56	0.754	0.594667	0.759333	0.023	0.016
											6239	0.323	0.885	0.499	0.992	0.299	0.742	0.373667	0.873	0.063	0.072	5764	0.578	0.743	0.683	0.785	0.646	0.808	0.635667	0.778667	0.031	0.019
											6299	0.34	0.874	0.509	0.99	0.311	0.751	0.386667	0.871667	0.062	0.069	5824	0.593	0.729	0.699	0.791	0.59	0.75	0.627333	0.756667	0.036	0.018
											6359	0.35	0.907	0.519	0.986	0.314	0.724	0.394333	0.872333	0.063	0.078	5884	0.614	0.733	0.709	0.779	0.553	0.787	0.625333	0.766333	0.045	0.017
											6452	0.371	0.9	0.532	0.989	0.342	0.683	0.415	0.857333	0.059	0.091	5944	0.628	0.734	0.712	0.797	0.999	0.829	0.779667	0.786667	0.112	0.028
											6512	0.379	0.912	0.532	0.986	0.345	0.699	0.418667	0.865667	0.058	0.086	6004	0.61	0.725	0.73	0.78	0.999	0.792	0.779667	0.765667	0.115	0.021
											6572	0.389	0.92	0.517	0.991	0.35	0.687	0.418667	0.866	0.05	0.092	6064	0.627	0.736	0.738	0.798	0.999	0.856	0.788	0.796667	0.11	0.035
											6632	0.425	0.928	0.529	0.994	0.361	0.7	0.438333	0.874	0.049	0.089	6124	0.607	0.739	0.726	0.804	0.999	0.718	0.777333	0.753667	0.116	0.026
											6692	0.426	0.932	0.51	0.988	0.361	0.708	0.432333	0.876	0.043	0.086	6184	0.608	0.719	0.729	0.8	0.999	0.723	0.778667	0.747333	0.116	0.026
											6752	0.423	0.935	0.529	0.982	0.361	0.712	0.437667	0.876333	0.049	0.083	6244	0.581	0.702	0.721	0.793	0.999	0.718	0.767	0.737667	0.123	0.028
											6830	0.417	0.922	0.532	0.994	0.36	0.727	0.436333	0.881	0.051	0.08	6304	0.593	0.702	0.733	0.816	0.65	0.794	0.658667	0.770667	0.041	0.035
											6890	0.438	0.928	0.527	0.976	0.359	0.736	0.441333	0.88	0.049	0.073
											6950	0.459	0.95	0.536	0.993	0.361	0.759	0.452	0.900667	0.051	0.072
											7010	0.466	0.946	0.505	0.991	0.365	0.759	0.445333	0.898667	0.042	0.071
											7070	0.482	0.977	0.531	1	0.367	0.782	0.46	0.919667	0.049	0.069
											7189	0.521	0.977	0.649	0.99	0.481	0.772	0.550333	0.913	0.051	0.071
											7249	0.544	0.968	0.687	0.985	0.494	0.757	0.575	0.903333	0.058	0.073
											7309	0.564	0.962	0.679	0.984	0.522	0.821	0.588333	0.922333	0.047	0.051
											7369	0.582	0.965	0.659	0.979	0.522	0.796	0.587667	0.913333	0.04	0.059
											7429	0.596	0.942	0.677	0.985	0.548	0.809	0.607	0.912	0.038	0.053
											7489	0.608	0.944	0.692	0.977	0.571	0.835	0.623667	0.918667	0.036	0.043
											7549	0.629	0.925	0.666	0.967	0.607	0.837	0.634	0.909667	0.017	0.038
											7609	0.655	0.955	0.686	0.984	0.6	0.842	0.647	0.927	0.025	0.043
											7669	0.68	0.955	0.666	0.977	0.594	0.838	0.646667	0.923333	0.027	0.043
											7729	0.703	0.953	0.671	0.973	0.624	0.834	0.666	0.92	0.023	0.043
											7789	0.71	0.962	0.682	0.991	0.659	0.833	0.683667	0.928667	0.015	0.049
											7849	0.72	0.954	0.668	0.973	0.671	0.846	0.686333	0.924333	0.017	0.04
											7909	0.733	0.967	0.662	0.981	0.649	0.834	0.681333	0.927333	0.026	0.047
											7969	0.744	0.964	0.668	0.988	0.673	0.818	0.695	0.923333	0.025	0.053
											8029	0.751	0.967	0.655	0.984	0.667	0.81	0.691	0.920333	0.03	0.055
											8089	0.754	0.971	0.655	0.963	0.681	0.811	0.696667	0.915	0.03	0.052
											8149	0.757	0.966	0.661	0.976	0.691	0.797	0.703	0.913	0.028	0.058
											8209	0.759	0.955	0.638	0.975	0.682	0.81	0.693	0.913333	0.035	0.052
											8269	0.767	0.984	0.651	0.979	0.696	0.813	0.704667	0.925333	0.034	0.056
[truncated: 5 more columns]

[truncated: 14 more sheets: Fig.7b, Fig.7d, Fig.7e, Fig.7f, Fig.S1, Fig.S2a, Fig.S2b, Fig.S2c, Fig.S2d, Fig.S2e, Fig.S4, Fig.S5, Fig.S6, Fig.S7]
